# Supplementary material for: Salmonella enterica subsp. enterica Welikade: guideline for phylogenetic analysis of serovars rarely involved in foodborne outbreaks
Source: BMC Genomics. 2022 Mar 19;23:217. doi: 10.1186/s12864-022-08439-2 (PMC8933937; doi:10.1186/s12864-022-08439-2)
Supplement: Supplementary file 6 — Additional file 6: Table S1. Epidemiological, assembly and genomics data for the S. Welikade panel. [file 12864_2022_8439_MOESM6_ESM.xlsx]

## Sheet: Welikade panel data
				Epidemiological data							Genomic data									Serovar prediction								Legacy MLST profile (7 loci Atchman)								EnteroBase hierarchical clustering (HC)
Strain ID	EnteroBase barcode	SRA accession number	Serovar announced	Source Niche	Source Type	Source Details	Collection Year	Sampling date	Country	Region	Status	Coverage	N50	Length	Species	Contig Number(>=200 bp)	Low Quality Bases	Version	Assembly Barcode	SISTR1 Serovar	SISTR1 Serogroup	SISTR1 H1	SISTR1 H2	SeqSero2 Serovar	SeqSero2 Serogroup	SeqSero2 H1	SeqSero2 H2	ST profile	aroC	dnaN	hemD	hisD	purE	sucA	thrA	HC5	HC10	HC100	HC400	HC900 (ceBG)	HC2000 (Super-lineage)
CK_98/00004401	SAL_BB5959AA	ERR4399875	Gaminara	Wild Animal	Reptile	Agamid	1998	N.D.	Austria	N.D.	Assembled	119	633901	4666652	Salmonella enterica;95.24%	31	12361	4.1	SAL_WB7608AA_AS	Gaminara	I	d	1.7	Gaminara	16	d	1.7	2152	13	80	25	16	40	58	4	85335	85335	3955	3955	3955	468
SA20063285	SAL_BA7390AA	SRR2125160	Gaminara	Wild Animal	ND/Others	Lacertilia; blood	2006	N.D.	Canada	Ontario	Assembled	1	4834965	4957986		4	0	NaN	SAL_GB9935AA_AS	Gaminara	I	d	1.7	Gaminara	16	d	1.7	2440	13	80	25	649	40	58	4	31634	31634	11436	3955	3955	468
SE05/31	SAL_XA8965AA	ERR4289410	Gaminara	Animal Feed	Animal Feed	Animal feed	2005	N.D.	Northern Ireland	Northern Ireland	Assembled	122	658522	4538766	Salmonella enterica;95.0%	30	5415	4.1	SAL_NB7787AA_AS	Gaminara	I	d	1.7	Gaminara	16	d	1.7	239	50	80	25	85	40	58	4	189779	189779	189779	468	468	468
CFSAN070644	SAL_MA6022AA	GCF_002741885	Gaminara	Laboratory	Laboratory	research laboratory	2015	N.D.	United States	Maryland	Assembled	1	4801841	5030148		3	0	NaN	SAL_XA0248AA_AS	Gaminara	I	d	1.7	Gaminara	16	d	1.7	2439	542	80	25	85	40	58	4	8307	8307	8307	468	468	468
CVM 33838	SAL_CB8250AA	SRR11457586	Gaminara	Livestock	Bovine	bovine	2004	N.D.	United States	Arizona	Assembled	101	488440	4581116	Salmonella enterica;95.45%	29	6935	4.1	SAL_FC0117AA_AS	Gaminara	I	d	1.7	Gaminara	16	d	1.7	2152	13	80	25	16	40	58	4	229823	69413	18643	3955	3955	468
PNUSAS031902	SAL_NA7599AA	SRR6596234	N.D.	Human	Human	Age: 80-89; urine	2018	N.D.	United States	N.D.	Assembled	239	658997	4608146	Salmonella enterica;100.0%	30	2367	3.61	SAL_YA6256AA_AS	Gaminara	I	d	1.7	Gaminara	16	d	1.7	2821	50	80	25	85	40	551	611	103241	103241	4348	468	468	468
PNUSAS041200	SAL_PA8790AA	SRR7204105	N.D.	N.D.	N.D.	N.D.	N.D.	N.D.	United States	N.D.	Assembled	142	658839	4608108	Salmonella enterica;100.0%	30	8630	4	SAL_AB9942AA_AS	Gaminara	I	d	1.7	Gaminara	16	d	1.7	2821	50	80	25	85	40	551	611	103241	103241	4348	468	468	468
PNUSAS075951	SAL_XA4224AA	SRR9278654	N.D.	N.D.	N.D.	N.D.	N.D.	N.D.	United States	N.D.	Assembled	154	418674	4550442	Salmonella enterica;100.0%	29	6708	4.1	SAL_MB8023AA_AS	Gaminara	I	d	1.7	Gaminara	16	d	1.7	3359	50	80	25	85	671	58	4	41977	41977	8063	468	468	468
PNUSAS130143	SAL_CB1870AA	SRR10919695	N.D.	Environment	Plant	cilantro	2020	N.D.	United States	N.D.	Assembled	108	658888	4613301	Salmonella enterica;95.0%	29	6813	4.1	SAL_AC6064AA_AS	Gaminara	I	d	1.7	Gaminara	16	d	1.7	2821	50	80	25	85	40	551	611	223577	223577	4348	468	468	468
PNUSAS130144	SAL_CB1871AA	SRR10919690	N.D.	Environment	Plant	cilantro	2020	N.D.	United States	N.D.	Assembled	184	658888	4613345	Salmonella enterica;100.0%	30	6980	4.1	SAL_AC6063AA_AS	Gaminara	I	d	1.7	Gaminara	16	d	1.7	2821	50	80	25	85	40	551	611	223577	223577	4348	468	468	468
834740	SAL_AB9569AA	SRR10467021	Enterica	Human	Human	Homo sapiens; human	2019	N.D.	United Kingdom	N.D.	Assembled	161	527053	4642092	Salmonella enterica;85.71%	27	6544	4.1	SAL_VB2466AA_AS	I 16:l,v:l,z13,z28	I	l,v	l,z13,z28		16	l,v	-	2831	111	46	25	16	40	58	63	215433	215433	215433	215433	13235	468
FNE0015	SAL_EA0221AA	SRR1097804	Welikade	Aquatic Animal	Shellfish	Tropical rock lobster tails	2011	N.D.	Australia	N.D.	Assembled	86	144169	4700807	Salmonella enterica;100.0%	75	9557	2.2	SAL_FA5935AA_AS	Welikade	I	l,v	1.7		-	l,v	1.7	2900	111	46	478	16	40	58	63	13235	13235	13235	13235	13235	468
M124	SAL_BB6217AA	ERR4401605	Welikade	N.D.	N.D.	N.D.	2001	N.D.	Australia	N.D.	Assembled	99	391509	4602493	Salmonella enterica;95.83%	31	11012	4.1	SAL_WB7350AA_AS	Welikade	I	l,v	1.7	Welikade	16	l,v	1.7	579	111	46	137	16	40	58	63	218835	218835	218835	218835	13235	468
FDA952758-C1-A	SAL_FA6491AA	SRR3497936	N.D.	Food	Plant	blanched peanut kernel	2016	N.D.	China	N.D.	Assembled	141	250659	4564348	Salmonella enterica;100.0%	48	10600	3.41	SAL_LA0754AA_AS	Welikade	I	l,v	1.7	Welikade	16	l,v	1.7	3300	11	46	25	42	40	23	3	39748	39748	39748	38730	38730	468
FDA952758-C1-C	SAL_FA6490AA	SRR3497937	N.D.	Food	Plant	blanched peanut kernel	2016	N.D.	China	N.D.	Assembled	120	266038	4562874	Salmonella enterica;100.0%	45	10169	3.41	SAL_LA0755AA_AS	Welikade	I	l,v	1.7	Welikade	16	l,v	1.7	3300	11	46	25	42	40	23	3	39749	39748	39748	38730	38730	468
201205311	SAL_EB4895AA	SRR14722593	Welikade	Human	N.D.	N.D.	2012	2012-07-17	France	Ile-de-France	Assembled	166	51625	4492803	Salmonella enterica;99.32%	157	66981	4.1	SAL_KC3950AA_AS	Welikade	-	l,v	1.7		-	l,v	1.7	3300	11	46	25	42	40	23	3	243455	243455	243455	38730	38730	468
201504144	SAL_EB4897AA	SRR14722594	Welikade	Human	N.D.	N.D.	2015	2015-05-21	France	Ile-de-France	Assembled	180	54058	4555049	Salmonella enterica;98.58%	153	75468	4.1	SAL_KC3952AA_AS	Welikade	-	l,v	1.7		-	l,v	1.7	3300	11	46	25	42	40	23	3	243471	243471	243458	38730	38730	468
201508244	SAL_EB4900AA	SRR14722581	Welikade	Human	N.D.	N.D.	2015	2015-09-01	France	Auvergne-Rhônes-Alpes	Assembled	142	66215	4486935	Salmonella enterica;99.12%	129	53634	4.1	SAL_KC3955AA_AS	Welikade	-	l,v	1.7		-	l,v	1.7	3300	11	46	25	42	40	23	3	243458	243458	243458	38730	38730	468
201604574	SAL_EB4899AA	SRR14722586	Welikade	Human	N.D.	N.D.	2016	2016-06-10	France	Occitanie	Assembled	118	88340	4585886	Salmonella enterica;99.07%	115	41062	4.1	SAL_KC3954AA_AS	Welikade	-	l,v	1.7		-	l,v	1.7	3300	11	46	25	42	40	23	3	243457	243457	39748	38730	38730	468
201604606	SAL_EB4898AA	SRR14722588	Welikade	Human	N.D.	N.D.	2016	2016-06-14	France	Occitanie	Assembled	118	100016	4595648	Salmonella enterica;98.71%	96	30892	4.1	SAL_KC3953AA_AS	Welikade	I	l,v	1.7		-	l,v	1.7	3300	11	46	25	42	40	23	3	243457	243457	39748	38730	38730	468
201604646	SAL_EB4902AA	SRR14722591	Welikade	Human	N.D.	N.D.	2016	2016-06-13	France	Occitanie	Assembled	154	55937	4529554	Salmonella enterica;98.62%	160	56463	4.1	SAL_KC3957AA_AS	Welikade	-	l,v	1.7		-	l,v	1.7	3300	11	46	25	42	40	23	3	243457	243457	39748	38730	38730	468
201604938	SAL_EB4903AA	SRR14722592	Welikade	Human	N.D.	N.D.	2016	2016-06-25	France	Occitanie	Assembled	148	60838	4539357	Salmonella enterica;97.89%	158	60071	4.1	SAL_KC3958AA_AS	Welikade	-	l,v	1.7		-	l,v	1.7	3300	11	46	25	42	40	23	3	243457	243457	39748	38730	38730	468
201605044	SAL_EB4905AA	SRR14722616	Welikade	Human	N.D.	N.D.	2016	2016-06-29	France	Occitanie	Assembled	231	77707	4511454	Salmonella enterica;99.12%	128	78237	4.1	SAL_KC3960AA_AS	Welikade	-	l,v	1.7		-	l,v	1.7	3300	11	46	25	42	40	23	3	243457	243457	39748	38730	38730	468
201605228	SAL_FB0198AA	SRR14722617	Welikade	Food	N.D.	N.D.	2016	2016-06-30	France	N.D.	Assembled	238	75938	4535965	Salmonella enterica;99.05%	116	75198	4.1	SAL_LC4290AA_AS	Welikade	-	l,v	1.7		-	l,v	1.7	3300	11	46	25	42	40	23	3	243457	243457	39748	38730	38730	468
201605281	SAL_EB4904AA	SRR14722618	Welikade	Human	N.D.	N.D.	2016	2016-07-02	France	Provence-Alpes-côtes-d'azur	Assembled	181	62153	4510565	Salmonella enterica;98.23%	121	69989	4.1	SAL_KC3959AA_AS	Welikade	-	l,v	1.7		-	l,v	1.7	3300	11	46	25	42	40	23	3	243457	243457	39748	38730	38730	468
201605322	SAL_EB4906AA	SRR14722595	Welikade	Human	N.D.	N.D.	2016	2016-07-08	France	Occitanie	Assembled	187	85867	4704110	Salmonella enterica;92.08%	110	79036	4.1	SAL_KC3961AA_AS	Welikade	-	l,v	1.7		-	l,v	1.7	3300	11	46	25	42	40	23	3	243457	243457	39748	38730	38730	468
201605758	SAL_EB4894AA	SRR14722596	Welikade	Human	N.D.	N.D.	2016	2016-07-20	France	Ile-de-France	Assembled	155	75638	4547084	Salmonella enterica;99.06%	116	53659	4.1	SAL_KC3949AA_AS	Welikade	-	l,v	1.7		-	l,v	1.7	3300	11	46	25	42	40	23	3	243454	243454	243454	38730	38730	468
201703470	SAL_EB4901AA	SRR14722597	Welikade	Human	N.D.	N.D.	2017	2017-05-04	France	Provence-Alpes-côtes-d'azur	Assembled	237	123522	4558007	Salmonella enterica;98.63%	91	56820	4.1	SAL_KC3956AA_AS	Welikade	I	l,v	1.7		-	l,v	1.7	3300	11	46	25	42	40	23	3	243475	243475	243458	38730	38730	468
201905536	SAL_EB4896AA	SRR14722577	Welikade	Human	N.D.	N.D.	2019	N.D.	France	Provence-Alpes-côtes-d'azur	Assembled	133	88131	4495543	Salmonella enterica;98.99%	109	42596	4.1	SAL_KC3951AA_AS	Welikade	-	l,v	1.7		-	l,v	1.7	3300	11	46	25	42	40	23	3	243470	243470	243470	38730	38730	468
2014LSAL03295	SAL_EB6856AA	SRR14722578	Welikade	Poultry	N.D.	N.D.	2014	2014-07-30	France	Auvergne-Rhônes-Alpes	Assembled	199	295847	4588889	Salmonella enterica;100.0%	43	2268	4.1	SAL_KC7479AA_AS	Welikade	I	l,v	1.7	Welikade	16	l,v	1.7	3300	11	46	25	42	40	23	3	243475	243475	243458	38730	38730	468
2014LSAL04484	SAL_EB7302AA	SRR14722598	Welikade	Poultry	N.D.	N.D.	2014	2014-10-09	France	Occitanie	Assembled	174	295635	4589182	Salmonella enterica;97.3%	44	2790	4.1	SAL_KC8025AA_AS	Welikade	I	l,v	1.7	Welikade	16	l,v	1.7	3300	11	46	25	42	40	23	3	243475	243475	243458	38730	38730	468
2015LSAL00474	SAL_EB6857AA	SRR14722599	Welikade	Poultry	N.D.	N.D.	2015	2015-01-19	France	Auvergne-Rhônes-Alpes	Assembled	198	257970	4590011	Salmonella enterica;97.06%	47	2527	4.1	SAL_KC7480AA_AS	Welikade	I	l,v	1.7	Welikade	16	l,v	1.7	3300	11	46	25	42	40	23	3	243475	243475	243458	38730	38730	468
2015LSAL00635	SAL_EB6877AA	SRR14722600	Welikade	Poultry	N.D.	N.D.	2015	2015-02-03	France	Auvergne-Rhônes-Alpes	Assembled	191	271574	4628027	Salmonella enterica;94.28%	45	2906	4.1	SAL_KC7500AA_AS	Welikade	I	l,v	1.7	Welikade	16	l,v	1.7	3300	11	46	25	42	40	23	3	243475	243475	243458	38730	38730	468
2015LSAL00806	SAL_EB6859AA	SRR14722579	Welikade	Poultry	N.D.	N.D.	2015	2015-02-19	France	Auvergne-Rhônes-Alpes	Assembled	209	269794	4590387	Salmonella enterica;100.0%	46	2579	4.1	SAL_KC7482AA_AS	Welikade	I	l,v	1.7	Welikade	16	l,v	1.7	3300	11	46	25	42	40	23	3	243475	243475	243458	38730	38730	468
2015LSAL00835	SAL_EB6876AA	SRR14722580	Welikade	Poultry	N.D.	N.D.	2015	2015-02-24	France	Auvergne-Rhônes-Alpes	Assembled	223	250463	4590364	Salmonella enterica;100.0%	49	2653	4.1	SAL_KC7499AA_AS	Welikade	I	l,v	1.7	Welikade	16	l,v	1.7	3300	11	46	25	42	40	23	3	243475	243475	243458	38730	38730	468
2015LSAL01012	SAL_EB6880AA	SRR14722582	Welikade	Poultry	N.D.	N.D.	2015	2015-03-10	France	Provence-Alpes-côtes-d'azur	Assembled	238	275024	4589477	Salmonella enterica;96.88%	46	2280	4.1	SAL_KC7536AA_AS	Welikade	I	l,v	1.7	Welikade	16	l,v	1.7	3300	11	46	25	42	40	23	3	243475	243475	243458	38730	38730	468
2015LSAL01171	SAL_EB6881AA	SRR14722601	Welikade	Poultry	N.D.	N.D.	2015	2015-03-24	France	Auvergne-Rhônes-Alpes	Assembled	176	295657	4589524	Salmonella enterica;100.0%	45	2638	4.1	SAL_KC7537AA_AS	Welikade	I	l,v	1.7	Welikade	16	l,v	1.7	3300	11	46	25	42	40	23	3	243475	243475	243458	38730	38730	468
2015LSAL01638	SAL_EB6878AA	SRR14722602	Welikade	Poultry	N.D.	N.D.	2015	2015-04-28	France	Auvergne-Rhônes-Alpes	Assembled	223	286788	4588481	Salmonella enterica;100.0%	41	1977	4.1	SAL_KC7501AA_AS	Welikade	I	l,v	1.7	Welikade	16	l,v	1.7	3300	11	46	25	42	40	23	3	243475	243475	243458	38730	38730	468
2015LSAL01826	SAL_EB6875AA	SRR14722603	Welikade	Poultry	N.D.	N.D.	2015	2015-05-26	France	Auvergne-Rhônes-Alpes	Assembled	195	279766	4589122	Salmonella enterica;96.66%	41	2064	4.1	SAL_KC7498AA_AS	Welikade	I	l,v	1.7	Welikade	16	l,v	1.7	3300	11	46	25	42	40	23	3	243475	243475	243458	38730	38730	468
2015LSAL02298	SAL_EB6883AA	SRR14722583	Welikade	Animal Feed	N.D.	N.D.	2015	2015-06-26	France	Nouvelle-Aquitaine	Assembled	195	295983	4589238	Salmonella enterica;96.78%	45	1925	4.1	SAL_KC7539AA_AS	Welikade	I	l,v	1.7	Welikade	16	l,v	1.7	3300	11	46	25	42	40	23	3	243475	243475	243458	38730	38730	468
2015LSAL02931	SAL_EB6924AA	SRR14722584	Welikade	Poultry	N.D.	N.D.	2015	2015-08-13	France	Auvergne-Rhônes-Alpes	Assembled	179	317446	4589877	Salmonella enterica;100.0%	44	2671	4.1	SAL_KC7567AA_AS	Welikade	I	l,v	1.7	Welikade	16	l,v	1.7	3300	11	46	25	42	40	23	3	243475	243475	243458	38730	38730	468
2015LSAL03069	SAL_EB6927AA	SRR14722604	Welikade	Poultry	N.D.	N.D.	2015	2015-08-18	France	Auvergne-Rhônes-Alpes	Assembled	170	295658	4589700	Salmonella enterica;96.3%	42	2073	4.1	SAL_KC7570AA_AS	Welikade	I	l,v	1.7	Welikade	16	l,v	1.7	3300	11	46	25	42	40	23	3	243475	243475	243458	38730	38730	468
2015LSAL03497	SAL_EB6926AA	SRR14722605	Welikade	Poultry	N.D.	N.D.	2015	2015-09-15	France	Auvergne-Rhônes-Alpes	Assembled	137	250556	4602015	Salmonella enterica;89.74%	52	2921	4.1	SAL_KC7569AA_AS	Welikade	I	l,v	1.7	Welikade	16	l,v	1.7	3300	11	46	25	42	40	23	3	243475	243475	243458	38730	38730	468
2015LSAL03591	SAL_EB7039AA	SRR14722606	Welikade	Poultry	N.D.	N.D.	2015	2015-09-24	France	Auvergne-Rhônes-Alpes	Assembled	226	279766	4589555	Salmonella enterica;96.88%	40	2337	4.1	SAL_KC7682AA_AS	Welikade	I	l,v	1.7	Welikade	16	l,v	1.7	3300	11	46	25	42	40	23	3	243475	243475	243458	38730	38730	468
2015LSAL04306	SAL_EB6928AA	SRR14722585	Welikade	Poultry	N.D.	N.D.	2015	2015-11-10	France	Auvergne-Rhônes-Alpes	Assembled	167	308831	4589378	Salmonella enterica;96.43%	40	2277	4.1	SAL_KC7571AA_AS	Welikade	I	l,v	1.7	Welikade	16	l,v	1.7	3300	11	46	25	42	40	23	3	243475	243475	243458	38730	38730	468
2015LSAL04477	SAL_EB6923AA	SRR14722587	Welikade	Poultry	N.D.	N.D.	2015	2015-11-16	France	Auvergne-Rhônes-Alpes	Assembled	140	389439	4588482	Salmonella enterica;96.16%	37	1771	4.1	SAL_KC7566AA_AS	Welikade	I	l,v	1.7	Welikade	16	l,v	1.7	3300	11	46	25	42	40	23	3	243475	243475	243458	38730	38730	468
2015LSAL04667	SAL_EB6882AA	SRR14722607	Welikade	Animal Feed	N.D.	N.D.	2015	2015-11-24	France	Auvergne-Rhônes-Alpes	Assembled	191	295846	4590111	Salmonella enterica;96.55%	42	2496	4.1	SAL_KC7538AA_AS	Welikade	I	l,v	1.7	Welikade	16	l,v	1.7	3300	11	46	25	42	40	23	3	243475	243475	243458	38730	38730	468
2015LSAL04759	SAL_EB7025AA	SRR14722608	Welikade	Poultry	N.D.	N.D.	2015	2015-12-07	France	Grand-Est	Assembled	129	295640	4588901	Salmonella enterica;97.14%	49	2334	4.1	SAL_KC7668AA_AS	Welikade	I	l,v	1.7	Welikade	16	l,v	1.7	3300	11	46	25	42	40	23	3	243475	243475	243458	38730	38730	468
2016LSAL00331	SAL_EB6921AA	SRR14722609	Welikade	Poultry	N.D.	N.D.	2016	2016-01-13	France	Grand-Est	Assembled	145	257964	4589044	Salmonella enterica;100.0%	50	2446	4.1	SAL_KC7564AA_AS	Welikade	I	l,v	1.7	Welikade	16	l,v	1.7	3300	11	46	25	42	40	23	3	243475	243475	243458	38730	38730	468
2016LSAL00375	SAL_EB6960AA	SRR14722610	Welikade	Poultry	N.D.	N.D.	2016	2016-01-20	France	Auvergne-Rhônes-Alpes	Assembled	185	299911	4560358	Salmonella enterica;96.15%	34	2315	4.1	SAL_KC7603AA_AS	Welikade	I	l,v	1.7	Welikade	16	l,v	1.7	3300	11	46	25	42	40	23	3	243475	243475	243458	38730	38730	468
2016LSAL00882	SAL_EB6956AA	SRR14722611	Welikade	Poultry	N.D.	N.D.	2016	2016-03-02	France	Auvergne-Rhônes-Alpes	Assembled	172	337280	4650149	Salmonella enterica;100.0%	39	2380	4.1	SAL_KC7599AA_AS	Welikade	I	l,v	1.7	Welikade	16	l,v	1.7	3300	11	46	25	42	40	23	3	243475	243475	243458	38730	38730	468
2016LSAL00984	SAL_EB6884AA	SRR14722612	Welikade	Animal Feed	N.D.	N.D.	2016	2016-03-14	France	Auvergne-Rhônes-Alpes	Assembled	189	295657	4588521	Salmonella enterica;100.0%	37	2035	4.1	SAL_KC7540AA_AS	Welikade	I	l,v	1.7	Welikade	16	l,v	1.7	3300	11	46	25	42	40	23	3	243475	243475	243458	38730	38730	468
2016LSAL01239	SAL_EB6922AA	SRR14722613	Welikade	Poultry	N.D.	N.D.	2016	2016-04-04	France	Auvergne-Rhônes-Alpes	Assembled	188	420482	4588596	Salmonella enterica;100.0%	34	1916	4.1	SAL_KC7565AA_AS	Welikade	I	l,v	1.7	Welikade	16	l,v	1.7	3300	11	46	25	42	40	23	3	243475	243475	243458	38730	38730	468
2016LSAL03817	SAL_EB6925AA	SRR14722614	Welikade	Poultry	N.D.	N.D.	2016	2016-10-10	France	Auvergne-Rhônes-Alpes	Assembled	117	387892	4587917	Salmonella enterica;100.0%	43	2465	4.1	SAL_KC7568AA_AS	Welikade	I	l,v	1.7	Welikade	16	l,v	1.7	3300	11	46	25	42	40	23	3	243475	243475	243458	38730	38730	468
2016LSAL04186	SAL_EB6886AA	SRR14722615	Welikade	Food	N.D.	N.D.	2016	2016-11-07	France	Occitanie	Assembled	87	172299	4618962	Salmonella enterica;97.83%	53	3571	4.1	SAL_KC7542AA_AS	Welikade	I	l,v	1.7	Welikade	16	l,v	1.7	3300	11	46	25	42	40	23	3	244743	243457	39748	38730	38730	468
93EB1944SAL	SAL_EB6885AA	SRR14722589	Welikade	Wild Animal	N.D.	N.D.	1993	N.D.	France	N.D.	Assembled	154	243917	4584148	Salmonella enterica;95.46%	66	3349	4.1	SAL_KC7541AA_AS	Welikade	I	l,v	1.7	Welikade	16	l,v	1.7	3300	11	46	25	42	40	23	3	244744	244744	39748	38730	38730	468
FNE0143	SAL_DA6275AA	SRR1425281	Mbandaka	Food	ND/Others	spice mix	2013	N.D.	India	N.D.	Assembled	113	481550	4608300	Salmonella enterica;94.29%	39	1486	2.2	SAL_FA4055AA_AS	Welikade	I	l,v	1.7	Welikade	16	l,v	1.7	2831	111	46	25	16	40	58	63	16617	16617	16617	16617	13235	468
K203-sc-1993625	SAL_AA8356AA	ERR657376	Typhi	N.D.	N.D.	N.D.	N.D.	N.D.	Nigeria	N.D.	Assembled	122.02	327803	4517467	Salmonella enterica;100.0%	45	1951	2.2	SAL_BA8561AA_AS	Welikade	I	l,v	1.7	Welikade	16	l,v	1.7	2333	528	46	25	42	40	23	3	38730	38730	38730	38730	38730	468
839K	SAL_YA1254AA	SRR14722590	Welikade	Human	Faeces		1956	N.D.	Sri Lanka	Welikade	Assembled	136	40338	4652812	Salmonella enterica;97.86%	205	75935	4.1	SAL_NB9494AA_AS	Welikade	-	l,v	1.7		-	l,v	1.7	6416	111	903	715	16	40	58	63	191523	191523	191523	191523	13235	468
246201	SAL_VA9960AA	SRR8698082	Welikade	Human	Human	Homo sapiens; human	2016	N.D.	United Kingdom	N.D.	Assembled	60	264054	4553658	Salmonella enterica;100.0%	38	5467	4	SAL_KB2161AA_AS	Welikade	I	l,v	1.7	Welikade	16	l,v	1.7	5123	111	779	25	16	40	58	63	173696	173696	173696	16617	13235	468
513309	SAL_RA7755AA	SRR7527969	Welikade	Food	ND/Others	food	2018	N.D.	United Kingdom	N.D.	Assembled	89	260214	4598459	Salmonella enterica;100.0%	61	18540	4	SAL_CB9737AA_AS	Welikade	I	l,v	1.7		-	l,v	1.7	5123	111	779	25	16	40	58	63	138342	138342	138342	16617	13235	468
CDPH_CSalm325	SAL_VA4125AA	SRR6684987	I 16:L,V:-	Human	Human	Homo sapiens	2015	N.D.	United States	California	Assembled	75	398828	5059593	Salmonella enterica;93.99%	89	16153	4	SAL_JB4742AA_AS	Welikade	I	l,v	l,w		16	l,v	-	2831	111	46	25	16	40	58	63	173524	173524	173524	16617	13235	468
PNUSAS076879	SAL_XA3932AA	SRR9268209	N.D.	N.D.	N.D.	N.D.	N.D.	N.D.	United States	N.D.	Assembled	96	301363	4604998	Salmonella enterica;97.78%	61	13574	4.1	SAL_MB7405AA_AS	Welikade	I	l,v	1.7	Welikade	16	l,v	1.7	2831	111	46	25	16	40	58	63	185289	185289	185289	16617	13235	468
