# Supplementary material for: Salmonella enterica subsp. enterica Welikade: guideline for phylogenetic analysis of serovars rarely involved in foodborne outbreaks
Source: BMC Genomics. 2022 Mar 19;23:217. doi: 10.1186/s12864-022-08439-2 (PMC8933937; doi:10.1186/s12864-022-08439-2)
Supplement: Supplementary file 7 — Additional file 7: Table S2. Virulome study results obtained by vfdb. The table presents all the genes recorded in the vfdb database identified in the strains studied. [file 12864_2022_8439_MOESM7_ESM.xlsx]

## Sheet: vfdb_results
Groups	Strain ID	Adherence														Magnesium uptake		Resistance to antimicrobial peptides	TTSS(SPI-1 encode)_Secretion system
		csgA	csgB	csgC	csgE	csgF	csgG	misL	ratB	sinH	fimC	fimD	fimF	fimH	fimI	mgtB	mgtC	mig-14	avrA	invA	invB	invC	invE	invF	invG	invH	invI	invJ	orgB	prgH	prgI	prgJ	prgK	sicA	sicP	sipA/sspA	sipB/sspB	sipC/sspC	sipD	slrP	sopA	sopB/sigD	sopD	sopE2	spaO	spaP	spaQ	spaR	spaS
Group A - Clade α	2014LSAL03295	1	1	1	1	1	1	1	0	1	1	1	1	1	1	1	1	1	1	1	1	1	1	1	1	1	1	1	1	1	1	1	1	1	1	1	1	1	1	1	1	1	1	1	1	1	1	1	1
	2014LSAL04484	1	1	1	1	1	1	1	0	1	1	1	1	1	1	1	1	1	1	1	1	1	1	1	1	1	1	1	1	1	1	1	1	1	1	1	1	1	1	1	1	1	1	1	1	1	1	1	1
	2015LSAL00474	1	1	1	1	1	1	1	0	1	1	1	1	1	1	1	1	1	1	1	1	1	1	1	1	1	1	1	1	1	1	1	1	1	1	1	1	1	1	1	1	1	1	1	1	1	1	1	1
	2015LSAL00635	1	1	1	1	1	1	1	0	1	1	1	1	1	1	1	1	1	1	1	1	1	1	1	1	1	1	1	1	1	1	1	1	1	1	1	1	1	1	1	1	1	1	1	1	1	1	1	1
	2015LSAL00806	1	1	1	1	1	1	1	0	1	1	1	1	1	1	1	1	1	1	1	1	1	1	1	1	1	1	1	1	1	1	1	1	1	1	1	1	1	1	1	1	1	1	1	1	1	1	1	1
	2015LSAL00835	1	1	1	1	1	1	1	0	1	1	1	1	1	1	1	1	1	1	1	1	1	1	1	1	1	1	1	1	1	1	1	1	1	1	1	1	1	1	1	1	1	1	1	1	1	1	1	1
	2015LSAL01012	1	1	1	1	1	1	1	0	1	1	1	1	1	1	1	1	1	1	1	1	1	1	1	1	1	1	1	1	1	1	1	1	1	1	1	1	1	1	1	1	1	1	1	1	1	1	1	1
	2015LSAL01171	1	1	1	1	1	1	1	0	1	1	1	1	1	1	1	1	1	1	1	1	1	1	1	1	1	1	1	1	1	1	1	1	1	1	1	1	1	1	1	1	1	1	1	1	1	1	1	1
	2015LSAL01638	1	1	1	1	1	1	1	0	1	1	1	1	1	1	1	1	1	1	1	1	1	1	1	1	1	1	1	1	1	1	1	1	1	1	1	1	1	1	1	1	1	1	1	1	1	1	1	1
	2015LSAL01826	1	1	1	1	1	1	1	0	1	1	1	1	1	1	1	1	1	1	1	1	1	1	1	1	1	1	1	1	1	1	1	1	1	1	1	1	1	1	1	1	1	1	1	1	1	1	1	1
	2015LSAL02298	1	1	1	1	1	1	1	0	1	1	1	1	1	1	1	1	1	1	1	1	1	1	1	1	1	1	1	1	1	1	1	1	1	1	1	1	1	1	1	1	1	1	1	1	1	1	1	1
	2015LSAL02931	1	1	1	1	1	1	1	0	1	1	1	1	1	1	1	1	1	1	1	1	1	1	1	1	1	1	1	1	1	1	1	1	1	1	1	1	1	1	1	1	1	1	1	1	1	1	1	1
	2015LSAL03069	1	1	1	1	1	1	1	0	1	1	1	1	1	1	1	1	1	1	1	1	1	1	1	1	1	1	1	1	1	1	1	1	1	1	1	1	1	1	1	1	1	1	1	1	1	1	1	1
	2015LSAL03497	1	1	1	1	1	1	1	0	1	1	1	1	1	1	1	1	1	1	1	1	1	1	1	1	1	1	1	1	1	1	1	1	1	1	1	1	1	1	1	1	1	1	1	1	1	1	1	1
	2015LSAL03591	1	1	1	1	1	1	1	0	1	1	1	1	1	1	1	1	1	1	1	1	1	1	1	1	1	1	1	1	1	1	1	1	1	1	1	1	1	1	1	1	1	1	1	1	1	1	1	1
	2015LSAL04306	1	1	1	1	1	1	1	0	1	1	1	1	1	1	1	1	1	1	1	1	1	1	1	1	1	1	1	1	1	1	1	1	1	1	1	1	1	1	1	1	1	1	1	1	1	1	1	1
	2015LSAL04477	1	1	1	1	1	1	1	0	1	1	1	1	1	1	1	1	1	1	1	1	1	1	1	1	1	1	1	1	1	1	1	1	1	1	1	1	1	1	1	1	1	1	1	1	1	1	1	1
	2015LSAL04667	1	1	1	1	1	1	1	0	1	1	1	1	1	1	1	1	1	1	1	1	1	1	1	1	1	1	1	1	1	1	1	1	1	1	1	1	1	1	1	1	1	1	1	1	1	1	1	1
	2015LSAL04759	1	1	1	1	1	1	1	0	1	1	1	1	1	1	1	1	1	1	1	1	1	1	1	1	1	1	1	1	1	1	1	1	1	1	1	1	1	1	1	1	1	1	1	1	1	1	1	1
	2016LSAL00331	1	1	1	1	1	1	1	0	1	1	1	1	1	1	1	1	1	1	1	1	1	1	1	1	1	1	1	1	1	1	1	1	1	1	1	1	1	1	1	1	1	1	1	1	1	1	1	1
	2016LSAL00375	1	1	1	1	1	1	1	0	1	1	1	1	1	1	1	1	1	1	1	1	1	1	1	1	1	1	1	1	1	1	1	1	1	1	1	1	1	1	1	1	1	1	1	1	1	1	1	1
	2016LSAL00882	1	1	1	1	1	1	1	0	1	1	1	1	1	1	1	1	1	1	1	1	1	1	1	1	1	1	1	1	1	1	1	1	1	1	1	1	1	1	1	1	1	1	1	1	1	1	1	1
	2016LSAL00984	1	1	1	1	1	1	1	0	1	1	1	1	1	1	1	1	1	1	1	1	1	1	1	1	1	1	1	1	1	1	1	1	1	1	1	1	1	1	1	1	1	1	1	1	1	1	1	1
	2016LSAL01239	1	1	1	1	1	1	1	0	1	1	1	1	1	1	1	1	1	1	1	1	1	1	1	1	1	1	1	1	1	1	1	1	1	1	1	1	1	1	1	1	1	1	1	1	1	1	1	1
	2016LSAL03817	1	1	1	1	1	1	1	0	1	1	1	1	1	1	1	1	1	1	1	1	1	1	1	1	1	1	1	1	1	1	1	1	1	1	1	1	1	1	1	1	1	1	1	1	1	1	1	1
	201504144	1	1	1	1	1	1	1	0	1	1	1	1	1	1	1	1	1	1	1	1	1	1	1	1	1	1	1	1	1	1	1	1	1	1	1	1	1	1	1	1	1	1	1	1	1	1	1	1
	201508244	1	1	1	1	1	1	1	0	1	1	1	1	1	1	1	1	1	1	1	1	1	1	1	1	1	1	1	1	1	1	1	1	1	1	1	1	1	1	1	1	1	1	0	1	1	1	1	1
	201605758	1	1	1	1	1	1	1	0	1	1	1	1	1	1	1	1	1	1	1	1	1	1	1	1	1	1	1	1	1	1	1	1	1	1	1	1	1	1	1	1	1	1	1	1	1	1	1	1
	201703470	1	1	1	1	1	1	1	0	1	1	1	1	1	1	1	1	1	1	1	1	1	1	1	1	1	1	1	1	1	1	1	1	1	1	1	1	1	1	1	1	1	1	1	1	1	1	1	1
	201905536	1	1	1	1	1	1	1	0	1	1	1	1	1	1	1	1	1	1	1	1	1	1	1	1	1	1	1	1	1	1	1	1	1	1	1	1	1	1	1	1	1	1	1	1	1	1	1	1
Group A - Clade β	201604574	1	1	1	1	1	1	1	0	1	1	1	1	1	1	1	1	1	1	1	1	1	1	1	1	1	1	1	1	1	1	1	1	1	1	1	1	1	1	1	1	1	1	1	1	1	1	1	1
	201604606	1	1	1	1	1	1	1	0	1	1	1	1	1	1	1	1	1	1	1	1	1	1	1	1	1	1	1	1	1	1	1	1	1	1	1	1	1	1	1	1	1	1	1	1	1	1	1	1
	201604646	1	1	1	1	1	1	1	0	1	1	1	1	1	1	1	1	1	1	1	1	1	1	1	1	1	1	1	1	1	1	1	1	1	1	1	1	1	1	1	1	1	1	1	1	1	1	1	1
	201604938	1	1	1	1	1	1	1	0	1	1	1	1	1	1	1	1	1	1	1	1	1	1	1	1	1	1	1	1	1	1	1	1	1	1	1	1	1	1	1	1	1	1	1	1	1	1	1	1
	201605044	1	1	1	1	1	1	1	0	1	1	1	1	1	1	1	1	1	1	1	1	1	1	1	1	1	1	1	1	1	1	1	1	1	1	1	1	1	0	1	1	1	0	0	1	1	1	1	1
	201605228	1	1	1	1	1	1	1	0	1	1	1	1	1	1	1	1	1	1	1	1	1	1	1	1	1	1	1	1	1	1	1	1	1	1	1	1	1	0	1	1	1	1	1	1	1	1	1	1
	201605281	1	1	1	1	1	1	1	0	1	1	1	1	1	1	1	1	1	1	1	1	1	1	1	1	1	1	1	1	1	1	1	1	1	1	1	1	1	0	1	1	1	1	1	1	1	1	1	1
	201605322	1	1	1	1	1	1	1	0	1	1	1	1	1	1	1	1	1	1	1	1	1	1	1	1	1	1	1	1	1	1	1	1	1	1	1	1	1	1	1	1	1	1	1	1	1	1	1	1
	2016LSAL04186	1	1	1	1	1	1	1	0	1	1	1	1	1	1	1	1	1	1	1	1	1	1	1	1	1	1	1	1	1	1	1	1	1	1	1	1	1	1	1	1	1	1	1	1	1	1	1	1
	201205311	1	1	1	1	1	1	1	0	1	1	1	1	1	1	1	1	1	1	1	1	1	1	1	1	1	1	1	1	1	1	1	1	1	1	1	1	1	1	1	1	1	1	1	1	1	1	1	1
	93EB1944SAL	1	1	1	1	1	1	1	0	1	1	1	1	1	1	1	1	1	1	1	1	1	1	1	1	1	1	1	1	1	1	1	1	1	1	1	1	1	1	1	1	1	1	1	1	1	1	1	1
	FDA952758-C1-C	1	1	1	1	1	1	1	0	1	1	1	1	1	1	1	1	1	1	1	1	1	1	1	1	1	1	1	1	1	1	1	1	1	1	1	1	1	1	1	1	1	1	1	1	1	1	1	1
	K203-sc-1993625	1	1	1	1	1	1	1	0	1	1	1	1	1	1	1	1	1	1	1	1	1	1	1	1	1	1	1	1	1	1	1	1	1	1	1	1	1	1	1	1	1	1	1	1	1	1	1	1
Group B	839K	1	1	1	1	1	1	0	1	1	1	1	1	1	1	1	1	1	0	1	1	1	1	1	1	1	1	1	1	1	1	1	1	1	1	1	1	1	1	1	1	1	1	1	1	1	1	1	1
	M124	1	1	1	1	1	1	1	1	1	1	1	1	1	1	1	1	1	0	1	1	1	1	1	1	1	1	1	1	1	1	1	1	1	1	1	1	1	1	1	1	1	1	1	1	1	1	1	1
	834740	1	1	1	1	1	1	1	1	1	1	1	1	1	1	1	1	1	0	1	1	1	1	1	1	1	1	1	1	1	1	1	1	1	1	1	1	1	1	1	1	1	1	1	1	1	1	1	1
	FNE0015	1	1	1	1	1	1	1	1	1	1	1	1	1	1	1	1	1	0	1	1	1	1	1	1	1	1	1	1	1	1	1	1	1	1	1	1	1	1	1	1	1	1	1	1	1	1	1	1
	FNE0143	1	1	1	1	1	1	1	1	1	1	1	1	1	1	1	1	1	0	1	1	1	1	1	1	1	1	1	1	1	1	1	1	1	1	1	1	1	1	1	1	1	1	1	1	1	1	1	1
	CDPH_CSalm325	1	1	1	1	1	1	1	1	1	1	1	1	1	1	1	1	1	0	1	1	1	1	1	1	1	1	1	1	1	1	1	1	1	1	1	1	1	1	1	1	2	1	1	1	1	1	1	1
	513309	1	1	1	1	1	1	1	1	1	1	1	1	1	1	1	1	1	0	1	1	1	1	1	1	1	1	1	1	1	1	1	1	1	1	1	1	1	1	1	1	1	1	1	1	1	1	1	1
	246201	1	1	1	1	1	1	1	1	1	1	1	1	1	1	1	1	1	0	1	1	1	1	1	1	1	1	1	1	1	1	1	1	1	1	1	1	1	1	1	1	1	1	1	1	1	1	1	1
	PNUSAS076879	1	1	1	1	1	1	1	1	1	1	1	1	1	1	1	1	1	0	1	1	1	1	1	1	1	1	1	1	1	1	1	1	1	1	1	1	1	1	1	0	1	1	1	1	1	1	1	1
Reference Gaminara	SA20063285	1	1	1	1	1	1	1	0	1	1	1	1	1	1	1	1	1	0	1	1	1	1	1	1	1	1	1	1	1	1	1	1	1	1	1	1	1	1	1	1	1	1	1	1	1	1	1	1
[truncated: 53 more columns]

## Sheet: Correspondence_table
Genes	Species	Gene names	Gene families	Number Welikade strains	Gaminara SA20063285
csgA	Salmonella enterica	Agf	Adherence	52	1
csgB	Salmonella enterica	Agf	Adherence	52	1
csgC	Salmonella enterica	Agf	Adherence	52	1
csgE	Salmonella enterica	Agf	Adherence	52	1
csgF	Salmonella enterica	Agf	Adherence	52	1
csgG	Salmonella enterica	Agf	Adherence	52	1
misL	Salmonella enterica	MisL	Adherence	51	1
ratB	Salmonella enterica	RatB	Adherence	9	0
sinH	Salmonella enterica	SinH	Adherence	52	1
fimC	Salmonella enterica	Type 1 fimbriae	Adherence	52	1
fimD	Salmonella enterica	Type 1 fimbriae	Adherence	52	1
fimF	Salmonella enterica	Type 1 fimbriae	Adherence	52	1
fimH	Salmonella enterica	Type 1 fimbriae	Adherence	52	1
fimI	Salmonella enterica	Type 1 fimbriae	Adherence	52	1
mgtB	Salmonella enterica	MgtBC	Magnesium uptake	52	1
mgtC	Salmonella enterica	MgtBC	Magnesium uptake	52	1
mig-14	Salmonella enterica	Mig-14	Resistance to antimicrobial peptides	52	1
avrA	Salmonella enterica	TTSS(SPI-1 encode)	Secretion system	43	0
invA	Salmonella enterica	TTSS(SPI-1 encode)	Secretion system	52	1
invB	Salmonella enterica	TTSS(SPI-1 encode)	Secretion system	52	1
invC	Salmonella enterica	TTSS(SPI-1 encode)	Secretion system	52	1
invE	Salmonella enterica	TTSS(SPI-1 encode)	Secretion system	52	1
invF	Salmonella enterica	TTSS(SPI-1 encode)	Secretion system	52	1
invG	Salmonella enterica	TTSS(SPI-1 encode)	Secretion system	52	1
invH	Salmonella enterica	TTSS(SPI-1 encode)	Secretion system	52	1
invI	Salmonella enterica	TTSS(SPI-1 encode)	Secretion system	52	1
invJ	Salmonella enterica	TTSS(SPI-1 encode)	Secretion system	52	1
orgB	Salmonella enterica	TTSS(SPI-1 encode)	Secretion system	52	1
prgH	Salmonella enterica	TTSS(SPI-1 encode)	Secretion system	52	1
prgI	Salmonella enterica	TTSS(SPI-1 encode)	Secretion system	52	1
prgJ	Salmonella enterica	TTSS(SPI-1 encode)	Secretion system	52	1
prgK	Salmonella enterica	TTSS(SPI-1 encode)	Secretion system	52	1
sicA	Salmonella enterica	TTSS(SPI-1 encode)	Secretion system	52	1
sicP	Salmonella enterica	TTSS(SPI-1 encode)	Secretion system	52	1
sipA/sspA	Salmonella enterica	TTSS(SPI-1 encode)	Secretion system	52	1
sipB/sspB	Salmonella enterica	TTSS(SPI-1 encode)	Secretion system	52	1
sipC/sspC	Salmonella enterica	TTSS(SPI-1 encode)	Secretion system	52	1
sipD	Salmonella enterica	TTSS(SPI-1 encode)	Secretion system	49	1
slrP	Salmonella enterica	TTSS(SPI-1 encode)	Secretion system	52	1
sopA	Salmonella enterica	TTSS(SPI-1 encode)	Secretion system	51	1
sopB/sigD	Salmonella enterica	TTSS(SPI-1 encode)	Secretion system	53	1
sopD	Salmonella enterica	TTSS(SPI-1 encode)	Secretion system	51	1
sopE2	Salmonella enterica	TTSS(SPI-1 encode)	Secretion system	50	1
spaO	Salmonella enterica	TTSS(SPI-1 encode)	Secretion system	52	1
spaP	Salmonella enterica	TTSS(SPI-1 encode)	Secretion system	52	1
spaQ	Salmonella enterica	TTSS(SPI-1 encode)	Secretion system	52	1
spaR	Salmonella enterica	TTSS(SPI-1 encode)	Secretion system	52	1
spaS	Salmonella enterica	TTSS(SPI-1 encode)	Secretion system	52	1
sptP	Salmonella enterica	TTSS(SPI-1 encode)	Secretion system	50	1
sifA	Salmonella enterica	TTSS(SPI-2 encode)	Secretion system	52	1
spiC/ssaB	Salmonella enterica	TTSS(SPI-2 encode)	Secretion system	49	1
ssaC	Salmonella enterica	TTSS(SPI-2 encode)	Secretion system	51	1
ssaD	Salmonella enterica	TTSS(SPI-2 encode)	Secretion system	49	1
ssaE	Salmonella enterica	TTSS(SPI-2 encode)	Secretion system	49	1
ssaG	Salmonella enterica	TTSS(SPI-2 encode)	Secretion system	51	1
ssaH	Salmonella enterica	TTSS(SPI-2 encode)	Secretion system	51	1
ssaI	Salmonella enterica	TTSS(SPI-2 encode)	Secretion system	52	1
ssaJ	Salmonella enterica	TTSS(SPI-2 encode)	Secretion system	50	1
ssaK	Salmonella enterica	TTSS(SPI-2 encode)	Secretion system	52	1
ssaL	Salmonella enterica	TTSS(SPI-2 encode)	Secretion system	52	1
ssaM	Salmonella enterica	TTSS(SPI-2 encode)	Secretion system	51	1
ssaN	Salmonella enterica	TTSS(SPI-2 encode)	Secretion system	52	1
ssaO	Salmonella enterica	TTSS(SPI-2 encode)	Secretion system	51	1
ssaP	Salmonella enterica	TTSS(SPI-2 encode)	Secretion system	52	1
ssaQ	Salmonella enterica	TTSS(SPI-2 encode)	Secretion system	52	1
ssaR	Salmonella enterica	TTSS(SPI-2 encode)	Secretion system	52	1
ssaS	Salmonella enterica	TTSS(SPI-2 encode)	Secretion system	52	1
ssaT	Salmonella enterica	TTSS(SPI-2 encode)	Secretion system	49	1
ssaU	Salmonella enterica	TTSS(SPI-2 encode)	Secretion system	44	1
ssaV	Salmonella enterica	TTSS(SPI-2 encode)	Secretion system	52	1
sseA	Salmonella enterica	TTSS(SPI-2 encode)	Secretion system	52	1
sseB	Salmonella enterica	TTSS(SPI-2 encode)	Secretion system	52	1
sseC	Salmonella enterica	TTSS(SPI-2 encode)	Secretion system	52	1
sseD	Salmonella enterica	TTSS(SPI-2 encode)	Secretion system	52	1
sseE	Salmonella enterica	TTSS(SPI-2 encode)	Secretion system	52	1
sseF	Salmonella enterica	TTSS(SPI-2 encode)	Secretion system	52	1
sseG	Salmonella enterica	TTSS(SPI-2 encode)	Secretion system	52	1
sseJ	Salmonella enterica	TTSS(SPI-2 encode)	Secretion system	51	1
cdtB	Salmonella enterica	CdtB	Toxin	50	1
orgA	Salmonella enterica	SPI-1 encoded T3SS	Unclassified	52	1
orgC	Salmonella enterica	SPI-1 encoded T3SS	Unclassified	52	1
steA	Salmonella enterica	SPI-1 encoded T3SS	Unclassified	52	1
steB	Salmonella enterica	SPI-1 encoded T3SS	Unclassified	52	1
gogB	Salmonella enterica	SPI-2 encoded T3SS	Unclassified	2	0
pipB	Salmonella enterica	SPI-2 encoded T3SS	Unclassified	50	1
pipB2	Salmonella enterica	SPI-2 encoded T3SS	Unclassified	9	1
sifB	Salmonella enterica	SPI-2 encoded T3SS	Unclassified	51	1
sopD2	Salmonella enterica	SPI-2 encoded T3SS	Unclassified	50	1
sscA	Salmonella enterica	SPI-2 encoded T3SS	Unclassified	52	1
sscB	Salmonella enterica	SPI-2 encoded T3SS	Unclassified	51	1
sseK1	Salmonella enterica	SPI-2 encoded T3SS	Unclassified	0	1
sseL	Salmonella enterica	SPI-2 encoded T3SS	Unclassified	48	1
steC	Salmonella enterica	SPI-2 encoded T3SS	Unclassified	49	1
bcfA	Salmonella enterica	bovine colonization factor	Unclassified	52	1
bcfB	Salmonella enterica	bovine colonization factor	Unclassified	52	1
bcfC	Salmonella enterica	bovine colonization factor	Unclassified	52	1
bcfD	Salmonella enterica	bovine colonization factor	Unclassified	52	1
bcfE	Salmonella enterica	bovine colonization factor	Unclassified	52	1
bcfF	Salmonella enterica	bovine colonization factor	Unclassified	52	1
bcfG	Salmonella enterica	bovine colonization factor	Unclassified	52	1
csgD	Salmonella enterica	curli fibers/thin aggregative fimbriae	Unclassified	51	1
