# Supplementary material for: Salmonella enterica subsp. enterica Welikade: guideline for phylogenetic analysis of serovars rarely involved in foodborne outbreaks
Source: BMC Genomics. 2022 Mar 19;23:217. doi: 10.1186/s12864-022-08439-2 (PMC8933937; doi:10.1186/s12864-022-08439-2)
Supplement: Supplementary file 8 — Additional file 8: Table S3. Virulome study results obtained from the private Bionumerics® virulome database. Comparison of presence/absence of virulence genes among the three S. Welikade groups and in the S. Typhimurium LT2 genome. Differences are noted in bold. [file 12864_2022_8439_MOESM8_ESM.xlsx]

## Sheet: virulence comparison
Infection step	Gene names	Gene	Group A -Clade α		Group A - Clade β		Group B	Total	Gaminara SA20063285	Typhimurium LT2
			All Clade α (30 strains)	Subset Cluster I (26 strains)	All Clade β (13 strains)	Subset Cluster II (9 strains)	All Group B (9 strains)
Adhesion	CS54	ratB	0	0	0	0	9	9	0	1
		sdhA	0	0	0	0	0	0	0	1
		sinH	30	26	13	9	9	52	1	1
	SPI-3	sugR	0	0	0	0	0	0	0	1
		rhuM	30	26	13	9	9	52	1	1
		mgtB	30	26	13	9	9	52	1	1
		mgtC	30	26	13	9	9	52	1	1
	SPI-4	siiB	30	26	13	9	9	52	1	1
		ssiD	30	26	13	9	9	52	1	1
		ssiE	18	15	11	8	9	38	0	1
	SPI-5	pipB	30	26	12	8	0	42	1	1
		sopB	30	26	13	9	9	52	1	1
	SPI-9	STY2875	0	0	0	0	0	0	0	0
Invasion	SPI-1	avrA	30	26	13	9	0	43	0	1
		invC	30	26	13	9	9	52	1	1
		sipD	30	26	10	6	9	49	1	1
		sptP	30	26	11	7	9	50	1	1
		sipA	30	26	13	9	9	52	1	1
	SPI-1 encoded T3SS	sopE	29	26	9	9	5	43	1	1
		sopE2	28	25	12	8	9	49	0	1
Multiplication	SPI-2	ssaC	29	26	13	9	9	51	1	1
		ssaQ	30	26	13	9	9	52	1	1
		sseC	30	26	13	9	9	52	1	1
		sseD	30	26	13	9	9	52	1	1
		sseF	30	26	13	9	9	52	1	1
		ttrB	30	26	13	9	9	52	1	1
	SPI-2 encoded T3SS	pipB2	0	0	0	0	7	7	1	1
		sifA	30	26	13	9	9	52	0	1
		sifB	30	26	13	9	8	51	1	1
	SPI-11	sopB	1	1	0	0	3	4	0	0
	SPI-12	ccmH	29	26	12	9	5	46	1	1
		vtf	1	1	0	0	0	1	1	1
Lumen colonisation	SPI-6	safA	0	0	0	0	0	0	0	0
		safB	30	26	13	9	9	52	1	1
		pagN	30	26	13	9	9	52	1	1
	SPI-8	STY3281	0	0	0	0	0	0	0	0
	SPI-16	yfdH	0	0	0	0	0	0	0	1
	SPI-17	gtrA2	0	0	0	0	0	0	0	1
		STY2631	0	0	0	0	0	0	0	0
Other SPI	SPI-13	SG3011	30	26	13	9	7	50	0	1
	SPI-14	STM0855	30	26	13	9	8	51	1	1
	SPI-7	tivA	0	0	0	0	0	0	0	0
		vexA	0	0	0	0	0	0	0	0
	SPI-10	sefB	0	0	0	0	0	0	0	0
	SPI-15	STY3191	0	0	0	0	0	0	0	0
	SPI-18	taiA	30	26	13	9	9	52	1	0
	SPI-19	SG1027	0	0	0	0	0	0	0	0
SPI present in Welikade genomes highlighted in bold
